# Supplementary material for: Elimination of PCR duplicates in RNA-seq and small RNA-seq using unique molecular identifiers
Source: BMC Genomics. 2018 Jul 13;19:531. doi: 10.1186/s12864-018-4933-1 (PMC6044086; doi:10.1186/s12864-018-4933-1)
Supplement: Supplementary file 1 — Mapping and UMI statistics of (A) RNA-seq and (B) small RNA-seq data generated in this study. (XLSX 112 kb) [file 12864_2018_4933_MOESM1_ESM.xlsx]

## Sheet: A. RNA-seq statistics
													PCR duplicate removal using UMI		PCR duplicate removal using UMI (1 UMI error allowed)		PCR duplicate removal using coordinates only (Picard)
Cycle number	Starting material	Tissue	Input reads	Dropped due to improper UMI	Proper reads	rRNA	All mappable reads	Percent mappable reads	Uniquely mapped	Percent Uniquely mapped	Multi-mappers	Unmapped reads	Duplicates	Percent Duplicates	Duplicates	Percent Duplicates	Duplicates	Percent Duplicates	Percent Overestimation
9	2 µg	Brain	43979176	2304985	41674191	1243812	39036276	0.9367	36491813	0.8756	2544463	1390992	967559	0.0247862	1022398	0.026191	6853951	0.175579	6.7038
9	2 µg	Heart	38680693	2042069	36638624	895884	34757007	0.9486	29626752	0.8086	5130255	982994	1201366	0.0345647	1293397	0.0372126	14555154	0.418769	11.2534
9	2 µg	Kidney	48465837	2444379	46021458	2901009	41631729	0.9046	37847824	0.8224	3783905	1485469	1006548	0.0241774	1109242	0.0266441	9582035	0.230162	8.63836
9	2 µg	Liver	42696187	2222926	40473261	2251198	37100191	0.9167	33223566	0.8209	3876625	1118934	1224825	0.033014	1334056	0.0359582	14418160	0.388628	10.8078
9	2 µg	Lung	42394166	2040265	40353901	1711364	37382661	0.9264	34720701	0.8604	2661960	1256796	1515988	0.0405532	1614129	0.0431785	6761719	0.180878	4.18908
9	2 µg	Muscle	42781885	3419306	39362579	1237435	36706731	0.9325	34216275	0.8693	2490456	1415497	3044359	0.0829374	3179464	0.086618	16329772	0.444871	5.13601
9	2 µg	Spleen	37208319	1892674	35315645	6776496	27415099	0.7763	24279154	0.6875	3135945	1121435	962369	0.0351036	1018918	0.0371663	5611965	0.204703	5.50777
8	4 µg	Testis	35064117	2222429	32841688	3168603	28577579	0.8702	25775592	0.7848	2801987	1093267	539998	0.0188959	641376	0.0224433	5291332	0.185157	8.24997
9	2 µg	Testis	39459947	2631380	36828567	3688524	32021831	0.8695	29202983	0.7929	2818848	1115561	652312	0.0203709	719770	0.0224775	5265700	0.164441	7.31581
10	1 µg	Testis	42899657	3880178	39019479	4949348	32681848	0.8376	29799156	0.7637	2882692	1385500	1278703	0.0391258	1389195	0.0425066	6069356	0.18571	4.36897
11	500 ng	Testis	34483397	7208972	27274425	4161093	21945901	0.8046	19939136	0.7311	2006765	1165336	1078891	0.0491614	1147466	0.0522861	4022512	0.183292	3.50556
13	125 ng	Testis	37182750	15691060	21491690	2736667	15955990	0.7424	14539234	0.6765	1416756	2797408	1701829	0.106658	1771672	0.111035	3479603	0.218075	1.96402

## Sheet: B. Small RNA-seq statistics
						UMI duplicate removal (0 UMI error allowed)		UMI duplicate removal (1 UMI error allowed)			UMI duplicate removal (2 UMI errors allowed)			Ignore UMIs			Genome mapping
Cycle number	Starting material	Tissue	Input reads	Dropped due to improper UMI	Proper reads	Duplicate reads	Percent Duplicates	Duplicate reads	Percent Duplicates	Ratio (1 error vs 0 error)	Duplicate reads	Percent Duplicates	Ratio (2 error vs 0 error)	Duplicate reads	Percent Duplicates	Ratio (ignoring UMIs vs 0 error)	rRNA	All mappers	All mappers %	Unique mappers	Unique mappers %	Multi-mappers
16	5 µg	Testis	22272800	2057290	20215510	199443	0.00986584	212797	0.0105	1.067	216555	0.0107	1.0858	14272572	0.706	71.5622	88432	18438646	0.9181	16638251	0.8285	1800395
18	2 µg	Testis	15550560	1422095	14128465	315851	0.0223556	340616	0.0241	1.0784	344822	0.0244	1.0917	9300744	0.6583	29.4466	94849	12664438	0.9093	11318244	0.8127	1346194
20	1 µg	Testis	10832615	1024931	9807684	285313	0.0290908	310810	0.0317	1.0894	316489	0.0323	1.1093	6153116	0.6274	21.5662	54382	8726772	0.9062	7786207	0.8085	940565
22	600 ng	Testis	8502049	767277	7734772	274128	0.035441	298735	0.0386	1.0898	303835	0.0393	1.1084	4582809	0.5925	16.7178	49372	6713579	0.8877	5966910	0.789	746669
24	300 ng	Testis	10980950	1007790	9973160	603593	0.0605217	657953	0.066	1.0901	667436	0.0669	1.1058	6317212	0.6334	10.466	62513	8557981	0.8921	7639485	0.7963	918496
26	150 ng	Testis	8777209	804182	7973027	360496	0.0452144	394309	0.0495	1.0938	401298	0.0503	1.1132	4845616	0.6078	13.4415	52364	6879755	0.8883	6118456	0.79	761299
28	78 ng	Testis	6246430	585582	5660848	702656	0.124126	766867	0.1355	1.0914	777141	0.1373	1.106	3330460	0.5883	4.73982	38942	4442026	0.851	3935091	0.7538	506935
30	39 ng	Testis	5402484	503223	4899261	497174	0.101479	542470	0.1107	1.0911	550453	0.1124	1.1072	2744395	0.5602	5.51999	42759	3741886	0.8162	3288657	0.7174	453229
14	5 µg	Testis	28551520	2465869	26085651	848844	0.0325406	900771	0.0345	1.0612	909296	0.0349	1.0712	19943171	0.7645	23.4945	100873	24155534	0.945	21835643	0.8543	2319891
16	5 µg	Testis	30963966	2693719	28270247	877579	0.0310425	941876	0.0333	1.0733	954600	0.0338	1.0878	21662118	0.7663	24.684	108978	26210227	0.9452	23689029	0.8543	2521198
18	5 µg	Testis	19226656	1740952	17485704	355142	0.0203104	383163	0.0219	1.0789	388823	0.0222	1.0948	12713349	0.7271	35.7979	68686	16315294	0.9449	14738004	0.8535	1577290
20	5 µg	Testis	19833250	1723602	18109648	366882	0.0202589	396052	0.0219	1.0795	402710	0.0222	1.0977	13232645	0.7307	36.0679	71093	16895691	0.9449	15264848	0.8537	1630843
22	5 µg	Testis	19095592	1685615	17409977	337328	0.0193756	365216	0.021	1.0827	372154	0.0214	1.1032	12649395	0.7266	37.4988	68183	16252097	0.9448	14680434	0.8535	1571663
24	5 µg	Testis	22075629	1929264	20146365	441914	0.0219352	478717	0.0238	1.0833	487955	0.0242	1.1042	14877054	0.7384	33.665	78878	18761374	0.9441	16951406	0.853	1809968
26	5 µg	Testis	20918702	1829270	19089432	400774	0.0209945	433286	0.0227	1.0811	442076	0.0232	1.1031	14015414	0.7342	34.9709	74706	17783014	0.9438	16068881	0.8529	1714133
28	5 µg	Testis	33093493	2868116	30225377	920671	0.0304602	998220	0.033	1.0842	1019379	0.0337	1.1072	23220290	0.7682	25.2211	117446	28014340	0.9445	25308180	0.8533	2706160
30	5 µg	Testis	16944302	1510023	15434279	268671	0.0174074	290575	0.0188	1.0815	296610	0.0192	1.104	11062702	0.7168	41.1756	60068	14424190	0.9447	13029000	0.8533	1395190
