# Supplementary material for: Elimination of PCR duplicates in RNA-seq and small RNA-seq using unique molecular identifiers
Source: BMC Genomics. 2018 Jul 13;19:531. doi: 10.1186/s12864-018-4933-1 (PMC6044086; doi:10.1186/s12864-018-4933-1)
Supplement: Supplementary file 3 — UMI method comparison. (XLSX 11 kb) [file 12864_2018_4933_MOESM3_ESM.xlsx]

## Sheet: Sheet1
Year	Authors	Reference number	Purpose	UMI length	UMI location	UMI locator	Tested cell type	UMI type	Sequencing intrument	Complimentary computionational tools available online	cDNA synthesis method (RNA-seq)	Library preparation method
2018	Fu et al.	This report	Bulk RNA-seq and small RNA-seq	5x2 for RNA-seq, 9x2 for small RNA-seq	5′ and 3′ ends for both RNA-seq and small RNA-seq	Yes	Mouse testis	Random nucleotides	NextSeq 500	Yes	Reverse transcription of fragmented RNA with no template switching or poly(A)+ RNA selection	Manual
2018	Hong and Gresham	Hong and Gresham, 2018a	Bulk RNA-seq	6x2	5′ and 3′ ends	No	Budding yeast	Random nucleotides	HiSeq and NextSeq	No	Reverse transcription of fragmented RNA with no template switching or poly(A)+ RNA selection	Manual
2016	Faridani et al.	Faridani et al., 2016b	Single-cell small RNA-seq	8	5′	Yes	Human embryonic stem cells and HEK293FT cells	Random nucleotides	HiSeq 2500	Yes	N/A	Manual
2016	Hashimshony et al. evaluated by Ziegenhain et al.	Hashimshony et al., 2016c	Single-cell 3′-end mRNA sequencing (CEL-seq2)	6	3′	Yes (cell barcode)	Mouse fibroblasts	Random nucleotides	HiSeq 2500	Yes	Poly(A)+ RNA selection, two reverse transcription steps combined with in vitro transcription	Microfluidic platform
2015	Macosko et al. evaluated by Ziegenhain et al.	31	Singe-cell mRNA seq (Drop-seq)	8	5′	Yes (cell barcode)	Human HEK cells, mouse 3T3 cells, retina	Random nucleotides	NextSeq 500	No	Poly(A)+ RNA selection, template switching, and post-cDNA synthesis fragmentation	Microfluidic platform
2014 (bioRxiv)	Soumillon et al., evaluated by Ziegenhain et al. and Parekh et al.	Soumillon et al., 2014d	Single-cell mRNA seq (SCRB-seq)	10	3′	Yes	Human adipose-derived stem cells	Random nucleotides	HiSeq	No	Poly(A)+ RNA selection, template switching, and post-cDNA synthesis fragmentation	Manual
2014	Fu et al.	11	Gene-specific bulk and mRNA seq	8x2	5′ and 3′ ends	No	Human lymphocyte	96x2 manually designed UMIs	MiSeq	No	Reverse transcription of fragmented RNA with no template switching or poly(A)+ RNA selection	Manual
2014	Fu et al.	10	Gene-specific bulk and single-cell mRNA seq	21	3′	No	E. Coli, human liver, human lymphcyte, human leukemia K562 cells	960 manually designed UMIs	MiSeq	No	Poly(A)+ RNA selection, no fragmentation (gene-specific 3′ end PCR)	Manual
2014	Islam et al.	14	Single-cell mRNA seq	5	5′	No	Mouse embryonic stem cells	Random nucleotides	HiSeq	No	Poly(A)+ RNA selection, template switching, and post-cDNA synthesis fragmentation	Microfluidic platform
2014	Jaitin et al.	Jaitin et al., 2014e	Single-cell mRNA seq (MARS-seq)	8	3′	Yes (cell barcode)	Mouse dendritic cells and hematopoietic cells	Random nucleotides	HiSeq	No	Poly(A)+ RNA selection, two reverse transcription steps combined with in vitro transcription	Automated
2012	Kivioja et al.	8	Bulk mRNA sequencing and karyotyping	10	5′	Yes (index sequence)	Drosophila S2 cell RNA	Random nucleotides	HiSeq	No	Poly(A)+ RNA selection, template switching, and post-cDNA synthesis fragmentation	Manual
Commercially available	QIAseq miRNA Library Kit	Qiagen	Bulk miRNA sequencing	N/A	3′	N/A	N/A	N/A	N/A	No	N/A	Manual
aHong, J., & Gresham, D.: Incorporation of unique molecular identifiers in TruSeq adapters improves the accuracy of quantitative sequencing. Biotechniques 2017, 63(5), 221-226.
bFaridani, O. R., Abdullayev, I., Hagemann-Jensen, M., Schell, J. P., Lanner, F., & Sandberg, R.: Single-cell sequencing of the small-RNA transcriptome. Nat Biotechnol 2016, 34(12), 1264-1266.
cHashimshony, T., Senderovich, N., Avital, G., Klochendler, A., de Leeuw, Y., Anavy, L., Gennert, D., Li, S., Livak, K. J., Rozenblatt-Rosen, O., Dor, Y., Regev, A., & Yanai, I.: CEL-Seq2: sensitive highly-multiplexed single-cell RNA-Seq. Genome Biol 2016, 17, 77.
dSoumillon, M., Cacchiarelli, D., Semrau, S., van Oudenaarden, A., & Mikkelsen, T. S.: Characterization of directed differentiation by high-throughput single-cell RNA-Seq. bioRxiv 2014.
eJaitin, D. A., Kenigsberg, E., Keren-Shaul, H., Elefant, N., Paul, F., Zaretsky, I., Mildner, A., Cohen, N., Jung, S., Tanay, A., & Amit, I.: Massively parallel single-cell RNA-seq for marker-free decomposition of tissues into cell types. Science 2014, 343(6172), 776-779.
